# Supplementary material for: Adrenal gland macrophages regulate glucocorticoid production through Trem2 and TGF-β
Source: JCI Insight. 2024 Jun 13;9(14):e174746. doi: 10.1172/jci.insight.174746 (PMC11383592; doi:10.1172/jci.insight.174746)
Supplement: Supporting data values [file jciinsight-9-174746-s076.xlsx]

## Sheet: Figure 2D
D2 Control	D2 Atherogenic	D5 Control	D5 Atherogenic
6.79	20.5	37	43.1
12.4	20.3	37.7	54.7
12.8	22.4	39.1	41.8007
13.2	26	34.531	41.4113
14.5	26.8	30.3769	41.9305
			63.8695

## Sheet: Figure 2F
RT♂	COLD ♂	RT ♀	COLD ♀
5	7.93	4.44	14
2.68	6.03	7.25	10.6
4.82	3.5	5.85	16.6
7.23	9.09	5.02	9.76
4.9	5.46	12.15	14.54
5.06	7.95	8.43	19.69
		8.17	15.06

## Sheet: Figure 2G
Steady	LdlR-/-	COLD	LdlR-/- HFD
192335	125798	71252	9535.5
152086	181362	54612	41019
166026	141252	90152	46258
117000		88960	45424
127098		141560	21240
212264		109421	21625
86730		130963	17932.5
138116		67156.8	9811.8
149240		48615.9	11559.5
87955			10400
57456			14160
69975			18491.2
243402			9603
134800			49572
110496			8910
140520			10504
92762.6
114023
85223.7

## Sheet: Figure 2H
Steady	HFD
4.36	15.5
4.42	21.1
3.45	6.95
4.16	8.28
6.13	6.02
3.76	6.44
2.05	6.16
2	9.81

## Sheet: Figure 4D
Chow	HFD
6915	8701
6445	14367
6204	11168
7622	13075
7853	9553.27
	9677.27
	9170.5
	8879.37
	11300
	9553.27

## Sheet: Figure 4F
control	CORT
0.64622	1.13695
1.07989	1.23395
1.10193	1.52211
0.789807	1.20808
1.10827	1.11936
	1.20808

## Sheet: Figure 5D
WT	Trem2-/-
351.777	343.464
177.862	800.864
116.136	344.99
53.9214	627.6
9.8017	549.456
	199.999

## Sheet: Figure 5F
WT unstim	Trem2-/- unstim	Trem2WT Athero	MΦTrem2Δ Athero
321.37	343.464	889.246	3052.42
707.389	800.864	3622.73	2850.28
319.949	344.99	749.255	2949.62
351.777	627.6	1341.41	5464.83
177.862	549.456	1704.95
116.136	24.9041	1764.37
53.9214	199.999	1704.95
9.8017		1296.24
		3879.65

## Sheet: Figure 5G
Trem2WT	MΦTrem2∆
2056	1772
2423	1795
1929	1701
2329	1647
2193	2096
	1772

## Sheet: Figure 5H
WT	MoTrem2Δ
177.72	479.966
250.335	1498.51
203.822	6056.37
1904.62	2571.89
496.694	4154.8
1538.42	1055.39
210.925	6267.44
1889.5	3622.73

[truncated: 23 more sheets: Figure 5I, Figure 5J, Figure 6G, Figure 6H, Figure 6I, Figure 6J, Figure 6L, Figure 6M, Figure 7D, Figure 7G, Figure 7H, Sup. Figure 5B, Sup. Figure 8C, Sup. Figure 8D, Sup. Figure 8E, Sup. Figure 8H, Sup. Figure 9C, Sup. Figure 9D, Sup. Figure 9E, Sup. Figure 9F …]
